# Supplementary material for: Phytosterols Are Involved in Sclareol-Induced Chlorophyll Reductions in Arabidopsis
Source: Plants (Basel). 2023 Mar 11;12(6):1282. doi: 10.3390/plants12061282 (PMC10055023; doi:10.3390/plants12061282)
Supplement: Supplementary file 1 [file plants-12-01282-s001.zip]

Archive with 1 entries (1 files):
- plants-2110192-supplementary.pdf
